# Supplementary material for: Temperature-Related Bioclimatic Variables Play a Greater Role in the Spatial Distribution of Bumblebee Species in Northern Pakistan
Source: Insects. 2024 Dec 24;16(1):1. doi: 10.3390/insects16010001 (PMC11765756; doi:10.3390/insects16010001)
Supplement: Supplementary file 1 [file insects-16-00001-s001.zip]

Archive with 1 entries (1 files):
- insects-3344543-supplementary.pdf
